# Supplementary material for: Multi-omics analysis on the pathogenicity of Enterobacter cloacae ENHKU01 isolated from sewage outfalls along the Ningbo coastline
Source: Proteome Sci. 2016 Oct 18;14:15. doi: 10.1186/s12953-016-0104-y (PMC5070189; doi:10.1186/s12953-016-0104-y)
Supplement: Additional file 2: — Primer sequence for RT-PCR (XLS 28 kb) [file 12953_2016_104_MOESM2_ESM.xls]

## Sheet: Sheet1
Primer sequences for RT-PCR
Gene target	Protein target	Forward primer 5’-3’	Reverse primer 5’-3’	Product size
cpdB ECENHK_02255	2', 3'-cyclic-nucleotide 2'-phosphodiesterase/3'-nucleotidase	GTCATGATTTGCGGCGGTAC	TTCCCGTACGTTAACGCCAA	155 bp
rlmB ECENHK_02110	23S rRNA 2'-O-methyltransferase	GTGACCGATCCGCATAACCT	TTCTCTTCCTGCAGCAGACG	197 bp
ECENHK_00780	2-amino-3-ketobutyrate coenzyme A ligase	GTTTTCGCCGACAAAACCGA	TGTTCTCCATGGACGGTGTG	120 bp
ECL_02743	30S ribosomal protein S1	GTTTTCGCCGACAAAACCGA	GTGTTCTCCATGGACGGTGT	117 bp
ECENHK_11700	ABC transporter periplasmic-binding protein ydcS	TTACACCCTTCAGGCACGAC	CCGATGTGCGCCTACAAATG	104 bp
accA ECL_00988	acetyl-CoA carboxylase carboxyltransferase subunit alpha	TCACCTTCATTGACACCCCG	CTTTATCGCCCACGCCAATG	177 bp
ECENHK_00910	aldehyde dehydrogenase B	GAGGGCGCAGATATCCTGAC	ATCTCCAGTGCCTCCTCCAT	182 bp
ECENHK_11230	beta-lactamase-like protein	CTGGTCGATACGGGTTCAGG	CGTTGGTAAACACCGCCTTG	175 bp
ECENHK_13390	cell division inhibitor MinD	GGATGACGCCCACCAGTTTA	GCGGAAAATGGCGAAGATCC	136 bp
ECENHK_15070	colicin I receptor	CCGGTTTCAGGTTCGGGTTA	CTACGGCGATCACTGGAGTC	182 bp
dps B498_1882	DNA starvation/stationary phase protection protein Dps	GCCATCGTATCGAGGTGTGT	TTGCTGAATCGCCAGGTGAT	149 bp
ECENHK_01095	extracellular solute-binding protein	TGAAGCTTGGTCTGAGCCTG	CGTGGTGCCGGTTTTGAATT	185 bp
atpD ECL_05149	F0F1 ATP synthase subunit beta	CGTCGTGGTCTGGAAGTGAA	TTCACCGATGTCGCCTTTCA	123 bp
flgK ECENHK_08480	flagellar hook-associated protein FlgK	CTATGGCATCCGCAAGCAAC	CGTTTCGCTGCTGGTTTTCA	173 bp
ECENHK_18385	fructose-bisphosphate aldolase	TGAGCAGAAGAACCGGAACC	CACGGCGTTTACAAACCAGG	140 bp
glpQ ECENHK_15310	glycerophosphodiester phosphodiesterase	GAGCTCCATCCCCATCTTCG	AAATCAAAGCGCCGTGGTTC	179 bp
proX ECENHK_17345	glycine betaine/proline transport system substrate-binding protein	ACCATCGCCCGCTTTAAAGA	ATATCTTTCTGCTCGCCCGG	143 bp
glyS ECENHK_01010	glycyl-tRNA ligase subunit beta	TTTTGCTGCGAACGTGACTG	GGGCCACGTTTTTCGACTTC	147 bp
ECENHK_21970	GTP-binding protein	CGGAGAGGTGTTGACGTTGA	GGTCTGGAGCGTATCGACAG	177 bp
cyaY ECENHK_21335	maltose ABC transporter periplasmic protein	GACCACTTGCGGCGTTAATC	ACCGATCAGGGTCTGGATGA	205 bp
ECENHK_04290	methionine aminopeptidase	TCACCGTCCAGCCATCTTTC	CGAATACTGCGGTCACGGTA	173 bp
ECENHK_12800	oligopeptide ABC transporter substrate-binding protein OppA	GCTGCTCTTCAGATTTCGCG	CCGACCTCCTTCCTGAACAC	151 bp
tolC ECENHK_18950	outer mhcpembrane channel protein	CTCTCTGCCGCTGTATCAGG	TTGTTGAACGACGAACGCAC	135 bp
ECENHK_10325	phenylacetate-CoA oxygenase, NAD(P)H oxidoreductase component	AATTACCCTGACGGCAGACG	TAGTTGGTCGCCATGTCCAC	144 bp
ECENHK_13460	PTS system D-mannose-specific IIA component, Man family	ACCCGCATATTTCGGGTTGT	AACGCATCATCGTGGTCAGT	146 bp
prs ECL_01593	ribose-phosphate pyrophosphokinase	ACGATACCGACATGGCGATC	CGTTTCGCACCACGTTCTTT	175 bp
ECENHK_13210	type VI secretion system protein ImpC	AGCGGATCTTCAGCATCTCG	CTGATTGCCGGTATCGACGA	145 bp
16S rDNA	Reference gene	AACTCTGAGACAGGTGCTGC	CGCTTCTCTTTGTATGCGCC	226 bp
