# Supplementary material for: Multi-omics analysis on the pathogenicity of Enterobacter cloacae ENHKU01 isolated from sewage outfalls along the Ningbo coastline
Source: Proteome Sci. 2016 Oct 18;14:15. doi: 10.1186/s12953-016-0104-y (PMC5070189; doi:10.1186/s12953-016-0104-y)
Supplement: Additional file 3: — Differentially expressed protiens upon three treatment as identified by MALDI-TOF-MS/MS (XLS 77 kb) [file 12953_2016_104_MOESM3_ESM.xls]

## Sheet: Sheet1
Differentially expressed proteins upon three treatment as identified by MALDI-TOF-MS/MS
Spot No.	Accession No.	Protein Name	MW/pI	Number of matched peptides	Mascot Score	Expect	Sequence Coverage	Flod change	Standard deviation
A02	gi|401762345	ferrichrome outer membrane transporter	82529/5.21	7	144	2.5e-10	0.13	2.09412	0.016
A03	gi|392980089	3-oxoacyl-ACP synthase	42714/5.35	5	233	3.1e-19	0.23	3.76555	0.014
A04	gi|296103802	colicin I receptor	70818/5.12	1	118	9.8e-08	0.02	2.70511	0.01
A05	gi|401762345	ferrichrome outer membrane transporter	82529/5.21	14	536	1.6e-49	0.28	1.78554	0.018
A06	gi|401763547	tyramine oxidase	84932/5.47	5	706	1.6e-66	0.35	1.51757	0.025
A07	gi|392980454	CTP synthetase	60542/5.66	20	866	1.6e-82	0.32	2.31737	0.01
A08	gi|365969316	hypothetical protein EcWSU1_01016	60881/5.95	9	243	3.1e-20	0.19	3.92339	0.012
A09	gi|365972477	phosphoenolpyruvate carboxykinase	59941/5.44	9	489	7.8e-45	0.24	4.32394	0.013
A10	gi|365972477	phosphoenolpyruvate carboxykinase	59941/5.44	16	713	3.1e-67	0.38	5.73022	0.019
A11	gi|401764110	type VI secretion system protein ImpC	57056/5.46	13	557	1.2e-51	0.4	3.55808	0.02
A12	gi|401764193	glucose-6-phosphate 1-dehydrogenase	56101/5.63	7	483	3.1e-44	0.2	1.59256	0.011
A13	gi|401765238	outer mhcpembrane channel protein	53236/5.43	7	635	2e-59	0.2	2.07968	0.106
A14	gi|295095581	L-serine ammonia-lyase	47242/5.14	7	581	4.9e-54	0.2	1.81938	0.012
A15	gi|392980694	outer membrane channel protein	53368/5.47	6	342	3.9e-30	0.22	3.27247	0.052
A16	gi|401765238	outer membrane channel protein	53236/5.43	4	168	9.8e-13	0.14	1.68012	0.055
A17	gi|419959796	elongation factor Tu	28205/4.83	6	272	3.9e-23	0.29	3.34168	0.028
A19	gi|401763616	glyceraldehyde-3-phosphate dehydrogenase	35721/6.25	3	317	1.2e-27	0.13	2.24135	0.014
A20	gi|392981001	elongation factor Tu	43372/5.3	14	814	2.5e-77	0.45	4.71048	0.111
A22	gi|392981001	elongation factor Tu	43372/5.3	17	771	4.9e-73	0.55	3.03919	0.375
A23	gi|296104009	3-oxoacyl-ACP synthase	42788/5.28	13	649	7.8e-61	0.54	4.01351	0.069
A25	gi|419958859	phosphoribosylaminoimidazole synthetase	37182/4.87	7	301	4.9e-26	0.28	7.61143	0.053
A26	gi|401764512	outer membrane porin protein C	40616/4.53	4	129	7.8e-09	0.21	1.96117	0.1
A27	gi|401764073	ribose-phosphate pyrophosphokinase	34437/5.27	14	680	6.2e-64	0.5	1.74588	0.016
A28	gi|296101864	cell division inhibitor MinD	29785/5.25	11	334	2.5e-29	0.37	2.43307	0.009
A29	gi|392979975	elongation factor P	21398/4.92	7	294	2.5e-25	0.47	2.19966	0.031
A30	gi|401763982	outer membrane protein W	22857/5.28	15	648	9.8e-61	0.68	3.38816	0.358
A31	gi|401762905	DNA starvation/stationary phase protection protein Dps	18721/5.72	14	489	7.8e-45	0.64	4.50264	0.812
A33	gi|401763982	outer membrane protein W	22857/5.28	13	472	3.1e-43	0.54	3.38984	0.302
A34	gi|401762905	DNA starvation/stationary phase protection protein Dps	18721/5.72	15	557	1.2e-51	0.59	1.71352	0.129
A35	gi|392979529	type VI secretion system secreted protein Hcp	16996/5.76	7	160	6.2e-12	0.51	2.44772	0.065
B02	gi|419959855	extracellular serine protease	106362/4.67	7	557	1.2e-51	0.09	3.3979	0.086
B03	gi|419956711	molecular chaperone DnaK	69131/4.81	18	964	2.5e-92	0.4	3.69009	0.026
B05	gi|401763027	30S ribosomal protein S1	61316/4.89	15	849	7.8e-81	0.39	3.09449	0.016
B06	gi|165974058	GroEL	57134/4.85	13	567	1.2e-52	0.43	5.16693	0.195
B07	gi|401764127	trehalase	63039/5.54	8	304	2.5e-26	0.17	8.85071	0.026
B08	gi|401764034	oligopeptide ABC transporter substrate-binding protein OppA	61406/6.21	13	499	7.8e-46	0.41	7.95797	0.014
B09	gi|401764034	oligopeptide ABC transporter substrate-binding protein OppA	61406/6.21	13	563	3.1e-52	0.35	12.7481	0.035
B10	gi|401764127	trehalase	63039/5.54	13	488	9.8e-45	0.28	2.43376	0.011
B14	gi|401761696	aldehyde dehydrogenase B	56667/5.36	13	476	1.6e-43	0.35	3.21172	0.021
B15	gi|296100599	extracellular solute-binding protein	59373/6.15	20	487	1.2e-44	0.44	5.74525	0.031
B16	gi|365970346	phenylacetaldehyde dehydrogenase	53930/5.41	15	636	1.6e-59	0.36	4.18501	0.038
B17	gi|296100599	extracellular solute-binding protein	59373/6.15	16	544	2.5e-50	0.4	10.3053	0.085
B20	gi|401761538	F0F1 ATP synthase subunit beta	50268/4.89	24	1210	6.2e-117	0.7	2.51586	0.064
B24	gi|392977168	conjugative transfer protein	46462/4.65	6	276	1.6e-23	0.22	3.20676	0.486
B25	gi|401765008	enolase	45632/5.19	9	356	1.6e-31	0.34	4.27148	0.105
B26	gi|419957568	glucose-1-phosphatase/inositol phosphatase	63039/5.54	16	358	9.8e-32	0.41	1.94669	0.011
B28	gi|365972416	elongation factor Tu 1	43428/5.25	20	734	2.5e-69	0.61	1.97962	0.034
B32	gi|401764258	branched-chain amino acid transport system substrate-binding protein	40342/6.47	11	321	4.9e-28	0.23	6.42021	0.019
B34	gi|401763084	non-heme chloroperoxidase	30452/5.69	5	152	3.9e-11	0.25	15.0775	0.063
B37	gi|392979028	putative oxidoreductase	31572/5.15	8	243	3.1e-20	0.36	11.6034	0.124
B38	gi|295095579	PTS system D-mannose-specific IIA component, Man family	32394/5.79	15	514	2.5e-47	0.4	3.222	0.023
B39	gi|392979148	beta-lactamase-like protein	35367/6.3	3	148	9.8e-11	0.14	5.42613	0.012
B41	gi|392977674	elongation factor Ts	30454/5.13	13	336	1.6e-29	0.5	3.75061	0.079
B43	gi|401764468	methyl-galactoside ABC transporter substrate-binding protein MglB	35604/5.88	5	221	4.9e-18	0.25	7.12505	0.074
B45	gi|401765122	oxidative stress defense protein	26129/5.96	10	175	2e-13	0.31	3.95273	0.038
B47	gi|295098052	L-arginine-binding protein	28315/6.01	13	485	2e-44	0.5	9.42787	0.08
B51	gi|419959906	3, 4-dihydroxy-2-butanone 4-phosphate synthase	23669/5.34	8	236	1.6e-19	0.29	4.392	0.027
B53	gi|419957546	isochorismatase hydrolase	24132/5.56	4	234	2.5e-19	0.31	6.0265	0.022
B55	gi|419957566	NAD(P)H:quinone oxidoreductase	20788/5.78	8	179	7.8e-14	0.46	9.61492	0.036
B57	gi|311281230	inorganic diphosphatase	19849/5	8	301	4.9e-26	0.47	11.8078	0.231
B58	gi|296105392	superoxide dismutase	22995/6.23	6	191	4.9e-15	0.45	8.2138	0.264
B59	gi|401763646	hypothetical protein ECENHK_10820	18255/4.96	5	337	1.2e-29	0.5	4.18339	0.068
B61	gi|401764665	PTS system glucose-specific transporter subunit IIA	18222/4.73	13	478	9.8e-44	0.61	17.4394	0.078
B63	gi|401764665	PTS system glucose-specific transporter subunit IIA	18222/4.73	8	426	1.6e-38	0.59	11.8746	0.06
B67	gi|392979529	type VI secretion system secreted protein Hcp	16996/5.76	10	258	9.8e-22	0.6	6.22827	0.216
C02	gi|392980089	3-oxoacyl-ACP synthase	42714/5.35	5	233	3.1e-19	0.23	9.44001	0.003
C04	gi|419956688	LPS assembly outer membrane complex protein LptD	89809/5.27	21	558	9.8e-52	0.26	12.032	0.023
C05	gi|401762234	LPS assembly outer membrane complex protein LptD	89809/5.27	15	590	6.2e-55	0.21	6.78598	0.013
C07	gi|295095519	Chemotaxis protein histidine kinase and related kinases	71927/4.61	7	446	1.6e-40	0.13	8.57423	0.003
C08	gi|401764328	Ferric aerobactin receptor	80576/4.86	19	618	9.8e-58	0.32	18.3662	0.009
C09	gi|392981353	GTP-binding protein	67437/5.2	6	439	7.8e-40	0.17	6.77352	0.007
C10	gi|401762345	ferrichrome outer membrane transporter	82529/5.21	16	676	1.6e-63	0.3	19.3385	0.011
C11	gi|419959855	extracellular serine protease	106362/4.67	7	577	1.2e-51	0.09	2.47637	0.015
C12	gi|401762345	ferrichrome outer membrane transporter	82529/5.21	25	519	7.8e-48	0.41	15.7851	0.013
C13	gi|296103802	colicin I receptor	70818/5.12	1	118	9.8e-08	0.02	6.67298	0.002
C14	gi|392981353	GTP-binding protein	67437/5.2	22	733	3.1e-69	0.38	7.32677	0.012
C15	gi|401762345	ferrichrome outer membrane transporter	82529/5.21	14	536	1.6e-49	0.28	15.0117	0.002
C17	gi|401765658	cellulose synthase regulator protein	86226/5.26	9	215	2e-17	0.12	4.4119	0.056
C18	gi|392981001	elongation factor Tu	43372/5.3	19	715	2e-67	0.56	15.7712	0.004
C19	gi|401764664	phosphoenolpyruvate-protein phosphotransferase	63480/4.76	16	542	3.9e-50	0.41	7.76082	0.015
C21	gi|365969316	hypothetical protein EcWSU1_01016	60881/5.95	9	243	3.1e-20	0.19	2.29332	0.015
C22	gi|365972477	phosphoenolpyruvate carboxykinase	59941/5.44	16	713	3.1e-67	0.38	2.74737	0.023
C23	gi|401762425	aminoacyl-histidine dipeptidase	52457/5.18	9	284	2.5e-24	0.25	1.89085	0.022
C24	gi|419959897	outer membrane channel protein	53346/5.12	8	518	9.8e-48	0.21	10.2488	0.033
C25	gi|401765238	outer membrane channel protein	53236/5.43	11	510	6.2e-47	0.27	11.8027	0.143
C26	gi|401765238	outer membrane channel protein	53236/5.43	10	518	9.8e-48	0.27	1.99022	0.361
C27	gi|401765238	outer membrane channel protein	53236/5.43	16	729	7.8e-69	0.44	2.4966	0.034
C28	gi|401765364	argininosuccinate synthase	50209/5.29	11	402	3.9e-36	0.29	2.46344	0.017
C29	gi|401764193	glucose-6-phosphate 1-dehydrogenase	56101/5.63	7	483	3.1e-44	0.2	5.19105	0.005
C31	gi|401765238	outer membrane channel protein	53236/5.43	7	635	2e-59	0.2	12.4208	0.019
C32	gi|311281417	LamB type porin	49534/4.92	9	95	1.8e-05	0.2	5.85134	0.223
C35	gi|392980694	outer membrane channel protein	53368/5.47	6	342	3.9e-30	0.22	3.56554	0.037
C36	gi|392977168	conjugative transfer protein	46462/4.65	6	276	1.6e-23	0.22	13.3039	0.021
C37	gi|401765238	outer membrane channel protein	53236/5.43	4	168	9.8e-13	0.14	6.10767	0.021
C39	gi|419959282	long-chain fatty acid outer membrane transporter	46700/4.76	11	443	3.1e-40	0.28	14.0925	0.247
C44	gi|419958859	phosphoribosylaminoimidazole synthetase	37182/4.87	7	301	4.9e-26	0.28	12.5108	0.009
C45	gi|401763045	porin	39902/4.72	17	571	4.9e-53	0.63	9.64377	0.656
C46	gi|401763066	outer membrane protein A	37675/5.31	18	483	3.1e-44	0.56	4.15764	0.236
C47	gi|392978406	outer membrane protein A	37606/5.33	8	579	7.8e-54	0.32	5.97077	1.363
C48	gi|392978406	outer membrane protein A	37606/5.33	10	445	2e-40	0.33	6.49813	0.509
C49	gi|419957591	outer membrane protein A	37577/5.2	7	364	2.5e-32	0.28	11.8088	0.012
C55	gi|401765703	phospholipase A	32749/5.11	8	427	1.2e-38	0.49	5.67147	0.092
C56	gi|365971338	protein YohF	27222/5.13	5	303	3.1e-26	0.26	6.04991	0.223
C57	gi|401763066	outer membrane protein A	37675/5.31	12	463	3.1e-42	0.43	4.72016	3.463
C58	gi|392978678	hypothetical protein A3UG_09145	27708/5.06	8	372	3.9e-33	0.45	4.18361	0.011
C59	gi|401762507	nucleoside-specific channel-forming protein Tsx	33644/5.45	6	360	6.2e-32	0.28	8.96211	0.03
C60	gi|365969233	nucleoside-specific channel-forming protein tsx	33801/5.44	10	485	2e-44	0.48	5.19795	0.172
C62	gi|401763272	MltA-interacting protein MipA	27783/5.08	7	71	0.005	0.4	7.2279	0.221
C63	gi|401763982	outer membrane protein W	22857/5.28	13	472	3.1e-43	0.54	2.16564	0.355
C64	gi|401762905	DNA starvation/stationary phase protection protein Dps	18721/5.72	15	557	1.2e-51	0.59	3.49426	0.053
D01	gi|296102508	tyramine oxidase	80817/5.59	12	686	1.6e-64	0.24	32.5349	0.198
D05	gi|419956711	molecular chaperone DnaK	69131/4.81	18	964	2.5e-92	0.4	3.45428	0.103
D06	gi|365968708	2', 3'-cyclic-nucleotide 2'-phosphodiesterase/3'-nucleotidase	77635/5.8	4	252	3.9e-21	0.07	16.6537	0.04
D07	gi|401763027	30S ribosomal protein S1	61316/4.89	15	849	7.8e-81	0.39	5.08895	0.164
D08	gi|401764034	oligopeptide ABC transporter substrate-binding protein OppA	61406/6.21	13	499	7.8e-46	0.41	9.39254	0.069
D09	gi|401764034	oligopeptide ABC transporter substrate-binding protein OppA	61406/6.21	13	563	3.1e-52	0.35	22.1794	0.315
D10	gi|165974058	GroEL	57134/4.85	13	567	1.2e-52	0.43	4.55904	0.688
D11	gi|401764127	trehalase	63039/5.54	8	304	2.5e-26	0.17	4.97017	0.061
D12	gi|401764127	trehalase .	63039/5.54	13	488	9.8e-45	0.28	2.51444	0.052
D14	gi|392978549	flagellar hook-associated protein FlgK	57782/4.77	8	216	1.6e-17	0.18	6.71707	0.033
D15	gi|296100599	extracellular solute-binding protein	59373/6.15	20	487	1.2e-44	0.44	17.2783	0.38
D16	gi|296100599	extracellular solute-binding protein	59373/6.15	16	544	2.5e-50	0.4	54.3045	2.077
D17	gi|419956629	dihydrolipoamide dehydrogenase	50765/5.79	16	558	9.8e-52	0.45	16.9105	0.267
D18	gi|401762300	dihydrolipoamide dehydrogenase	50778/5.79	11	577	1.2e-53	0.31	12.9865	0.091
D19	gi|401761696	aldehyde dehydrogenase B	56667/5.36	13	476	1.6e-43	0.35	3.50924	0.091
D20	gi|365970346	phenylacetaldehyde dehydrogenase	53930/5.41	15	636	1.6e-59	0.36	2.79869	0.096
D21	gi|401761538	F0F1 ATP synthase subunit beta	50268/4.89	24	1210	6.2e-117	0.7	2.47198	0.206
D22	gi|401765008	enolase	45632/5.19	9	356	1.6e-31	0.34	5.47683	0.475
D23	gi|419957568	glucose-1-phosphatase/inositol phosphatase	46370/5.71	16	358	9.8e-32	0.41	4.46852	0.085
D24	gi|392979441	oligopeptide ABC transporter substrate-binding protein OppA	61385/6.26	5	331	4.9e-29	0.11	1.54394	0.055
D25	gi|392981001	elongation factor Tu	43372/5.3	6	368	9.8e-33	0.26	1.8895	0.081
D26	gi|392980577	fructose-bisphosphate aldolase	39404/5.58	11	660	6.2e-62	0.42	1.51935	0.191
D27	gi|295095209	2-amino-3-ketobutyrate coenzyme A ligase	43441/5.85	21	677	1.2e-63	0.52	18.8748	0.173
D28	gi|401764258	branched-chain amino acid transport system substrate-binding protein	40342/6.47	11	321	4.9e-28	0.23	8.35751	0.082
D29	gi|419956676	thiamine transporter substrate binding subunit	36441/7.63	12	800	6.2e-76	0.48	8.95065	0.405
D30	gi|392977155	maltose ABC transporter periplasmic protein	43215/6.86	10	387	1.2e-34	0.3	59.192	2.314
D31	gi|401763553	phenylacetate-CoA oxygenase, NAD(P)H oxidoreductase component	39394/6.04	9	335	2e-29	0.23	20.0225	0.379
D32	gi|365972416	elongation factor Tu 1	43428/5.25	19	734	2.5e-69	0.61	1.64882	0.116
D36	gi|392980565	glycine cleavage system aminomethyltransferase T	40046/5.37	13	661	4.9e-57	0.37	3.24983	0.054
D37	gi|401765484	DNA-directed RNA polymerase subunit alpha	36671/4.98	10	353	3.1e-31	0.39	2.79737	0.048
D38	gi|401762373	UDP-3-O-[3-hydroxymyristoyl] glucosamine N-acyltransferase	36284/5.62	7	229	9.8e-19	0.2	4.53108	0.102
D39	gi|401763818	ABC transporter periplasmic-binding protein ydcS	42512/7	12	445	2e-41	0.36	13.2289	0.123
D40	gi|419958741	maltose ABC transporter periplasmic protein	43188/6.86	14	336	1.6e-29	0.42	39.3078	1.41
D41	gi|296100660	maltose ABC transporter periplasmic protein	43197/6.86	4	213	3.1e-17	0.12	41.8364	0.385
D42	gi|401764520	glycerophosphodiester phosphodiesterase	40039/5.92	11	408	9.8e-37	0.37	9.52797	0.125
D44	gi|419959610	6-phosphofructokinase	35251/5.82	20	559	7.8e-52	0.78	3.05921	0.071
D45	gi|401763084	non-heme chloroperoxidase	30452/5.69	5	152	3.9e-11	0.25	7.16273	0.086
D46	gi|296104356	glycine betaine/proline transport system substrate-binding protein	36333/6.31	21	621	4.9e-58	0.63	61.6741	0.673
D47	gi|295095579	PTS system D-mannose-specific IIA component, Man family (TC 4.A.6.1.1)/PTS system D-mannose-specific IIB component, Man family (TC 4.A.6.1.1)	32394/5.79	16	514	2.5e-47	0.4	5.7162	0.161
D48	gi|392979148	beta-lactamase-like protein	35367/6.3	3	148	9.8e-11	0.14	44.108	0.46
D50	gi|392979028	putative oxidoreductase .	31572/5.15	8	243	3.1e-20	0.36	2.06721	0.076
D51	gi|401762379	acetyl-CoA carboxylase carboxyltransferase subunit alpha	35474/5.77	9	267	1.2e-22	0.38	11.6251	0.047
D53	gi|401762362	methionine aminopeptidase	29722/5.35	17	460	6.2e-42	0.77	1.72612	0.148
D54	gi|365972328	malate dehydrogenase	32656/5.69	10	445	2e-41	0.5	9.62775	0.1
D55	gi|401764468	methyl-galactoside ABC transporter substrate-binding protein MglB	35604/5.88	5	221	4.9e-18	0.25	11.9369	0.42
D56	gi|392977674	elongation factor Ts	30454/5.13	13	336	1.6e-29	0.5	4.23966	0.303
D57	gi|401765122	oxidative stress defense protein .	26129/5.96	10	175	2e-13	0.31	5.18545	0.131
D60	gi|365970352	phenylacetic acid degradation protein paaC	28187/5.1	5	186	1.6e-14	0.18	2.14488	0.04
D61	gi|392981371	ribose transport system substrate-binding protein	30903/7.82	9	330	6.2e-29	0.45	4.78491	0.044
D62	gi|401765590	osmolarity response regulator	27393/6.04	16	426	1.6e-38	0.72	2.75588	0.197
D63	gi|401764036	bifunctional acetaldehyde-CoA/alcohol dehydrogenase	96629/6.35	11	260	6.2e-22	0.17	5.69291	0.165
D64	gi|295098052	L-arginine-binding protein/L-lysine-binding protein/L-ornithine-binding protein	28315/6.01	13	485	2e-44	0.5	12.2149	0.324
D66	gi|392978157	succinate dehydrogenase iron-sulfur subunit	27322/6.32	16	446	1.6e-40	0.52	2.03773	0.158
D67	gi|392977288	23S rRNA 2'-O-methyltransferase	26894/6	16	380	6.2e-34	0.52	3.30134	0.05
D68	gi|296100660	maltose ABC transporter periplasmic protein	43197/6.86	7	301	4.9e-26	0.24	21.6919	0.618
D69	gi|392977155	maltose ABC transporter periplasmic protein	43215/6.86	7	285	2e-24	0.22	29.7893	0.336
D70	gi|419959906	3, 4-dihydroxy-2-butanone 4-phosphate synthase	23669/5.34	8	236	1.6e-19	0.29	4.15251	0.078
D72	gi|401762175	purine nucleoside phosphorylase	26204/5.42	20	405	2e-36	0.64	7.33202	0.121
D73	gi|419957546	isochorismatase hydrolase	24132/5.56	4	234	2.5e-19	0.31	8.11037	0.09
D74	gi|419957566	NAD(P)H:quinone oxidoreductase	20788/5.78	8	179	7.8e-14	0.46	8.99748	0.088
D75	gi|419959035	orotate phosphoribosyltransferase	23729/5.64	9	316	1.6e-27	0.52	10.7119	0.092
D76	gi|296105392	superoxide dismutase	22995/6.23	6	191	4.9e-15	0.45	1.56019	0.237
D77	gi|296100660	maltose ABC transporter periplasmic protein	43197/6.86	8	310	6.2e-27	0.26	56.0273	0.377
D78	gi|401765120	ribose-5-phosphate isomerase A	22820/5.06	4	246	1.6e-20	0.18	2.77035	0.049
D79	gi|365971446	NADH-quinone oxidoreductase subunit E	18934/5.18	4	263	3.1e-22	0.32	6.06586	0.09
D80	gi|311281230	inorganic diphosphatase	19849/5	8	301	4.9e-26	0.47	5.30859	0.296
D81	gi|401761696	aldehyde dehydrogenase B	56667/5.36	7	248	9.8e-21	0.15	2.77748	0.073
D82	gi|401762166	hypothetical protein ECENHK_03300	21336/8.6	9	512	3.9e-47	0.42	1.52405	0.456
D83	gi|419958112	peroxidase	22286/5.03	16	577	1.2e-53	0.73	6.73418	0.119
D84	gi|401763646	hypothetical protein ECENHK_10820	18255/4.96	5	377	1.2e-29	0.5	5.49117	0.339
D86	gi|401762166	hypothetical protein ECENHK_03300	21336/8.6	5	404	2.5e-36	0.26	19.9932	0.303
D87	gi|401764665	PTS system glucose-specific transporter subunit IIA	18222/4.73	13	478	9.8e-44	0.61	11.5161	0.15
D88	gi|401764665	PTS system glucose-specific transporter subunit IIA	18222/4.73	8	426	1.6e-38	0.59	9.61392	0.132
D89	gi|392977651	RNA polymerase-binding transcription factor	17719/5.06	16	654	2.5e-61	0.63	12.3616	0.339
D90	gi|392977949	peptidyl-prolyl cis-trans isomerase B	18290/5.02	5	122	3.9e-08	0.32	3.42866	0.076
D91	gi|392979529	type VI secretion system secreted protein Hcp	16996/5.76	10	258	9.8e-22	0.6	9.90356	1.17
E02	gi|419956688	LPS assembly outer membrane complex protein LptD	89809/5.27	21	558	9.8e-52	0.26	9.95273	0.001
E03	gi|401762234	LPS assembly outer membrane complex protein LptD	89809/5.27	15	590	6.2e-55	0.21	8.63371	0.041
E05	gi|401764328	Ferric aerobactin receptor	80576/4.86	19	618	9.8e-58	0.32	24.5131	0.008
E07	gi|401762345	ferrichrome outer membrane transporter	82529/5.21	16	676	1.6e-63	0.3	20.2028	0.008
E09	gi|419959855	extracellular serine protease	106362/4.67	7	557	1.2e-51	0.09	11.1613	0.014
E10	gi|401764127	trehalase .	63039/5.54	25	519	7.8e-48	0.41	12.2334	0.005
E11	gi|392981353	GTP-binding protein	67437/5.2	22	733	3.1e-69	0.38	8.55604	0.005
E12	gi|401765658	cellulose synthase regulator protein	86226/5.26	9	215	2e-17	0.12	5.52832	0.003
E13	gi|401763547	tyramine oxidase	84932/5.47	5	706	1.6e-66	0.35	9.25813	0.002
E15	gi|401764664	phosphoenolpyruvate-protein phosphotransferase	63480/4.76	16	542	3.9e-50	0.41	5.86807	0.046
E17	gi|419959897	outer membrane channel protein	53346/5.12	8	518	9.8e-48	0.21	13.2996	0.078
E18	gi|401765238	outer membrane channel protein	53236/5.43	11	510	6.2e-47	0.27	17.058	0.425
E19	gi|401765238	outer membrane channel protein	53236/5.43	10	518	9.8e-48	0.27	5.01774	0.217
E22	gi|311281417	LamB type porin	49534/4.92	9	95	1.8e-05	0.2	6.38102	0.624
E27	gi|392977168	conjugative transfer protein	46462/4.65	6	276	1.6e-23	0.22	52.3672	1.174
E28	gi|419959282	long-chain fatty acid outer membrane transporter	46700/4.76	11	443	3.1e-40	0.28	22.4106	1.177
E32	gi|401763045	porin .	39902/4.72	17	571	4.9e-53	0.63	6.48048	2.309
E33	gi|401763066	outer membrane protein A	37675/5.31	18	483	3.1e-44	0.56	6.69132	0.621
E34	gi|392978406	outer membrane protein A	37606/5.33	8	579	7.8e-54	0.32	7.67891	0.38
E35	gi|392978406	outer membrane protein A	37606/5.33	10	445	2e-40	0.33	6.35103	0.393
E36	gi|392979028	putative oxidoreductase .	31572/5.15	8	243	3.1e-20	0.36	5.01792	0.119
E42	gi|401765703	phospholipase A	32749/5.11	8	427	1.2e-38	0.49	6.1985	0.001
E43	gi|365971338	protein YohF	27222/5.13	5	303	3.1e-26	0.26	7.68264	0.158
E44	gi|401763066	outer membrane protein A	37675/5.31	12	463	3.1e-42	0.43	5.66939	0.05
E45	gi|401762507	nucleoside-specific channel-forming protein Tsx	33644/5.45	6	360	6.2e-32	0.28	11.2458	1.002
E46	gi|365969233	nucleoside-specific channel-forming protein tsx	33801/5.44	10	485	2e-44	0.48	5.90825	0.269
E48	gi|401763272	MltA-interacting protein MipA	27783/5.08	7	71	0.005	0.4	6.82821	0
E49	gi|296105392	superoxide dismutase	22995/6.23	6	191	4.9e-15	0.45	4.83248	0.298
F01	gi|296102508	tyramine oxidase	80817/5.59	12	686	1.6e-64	0.24	16.1182	0
F05	gi|401761714	glycyl-tRNA ligase subunit beta	76747/5.26	18	574	2.5e-53	0.33	3.54642	0
F06	gi|365968708	2', 3'-cyclic-nucleotide 2'-phosphodiesterase/3'-nucleotidase	77635/5.8	4	252	3.9e-21	0.07	4.43196	0.001
F07	gi|401764034	oligopeptide ABC transporter substrate-binding protein OppA	61406/6.21	13	563	3.1e-52	0.35	1.58811	0.028
F08	gi|365972477	phosphoenolpyruvate carboxykinase	59941/5.44	16	694	2.5e-65	0.34	1.77419	0.002
F09	gi|401764110	type VI secretion system protein ImpC	57056/5.46	13	557	1.2e-51	0.4	2.11771	0.002
F10	gi|392978549	flagellar hook-associated protein FlgK	57782/4.77	8	216	1.6e-17	0.18	5.14076	0
F11	gi|296100599	extracellular solute-binding protein	59373/6.15	20	487	1.2e-44	0.44	2.8786	0
F12	gi|296100599	extracellular solute-binding protein	59373/6.15	16	544	2.5e-50	0.4	4.54262	0.002
F13	gi|419956629	dihydrolipoamide dehydrogenase	50765/5.79	16	558	9.8e-52	0.45	3.63348	0.002
F14	gi|401762300	dihydrolipoamide dehydrogenase	50778/5.79	11	577	1.2e-53	0.31	3.53003	0.025
F15	gi|401761989	peptidase PmbA	48356/5.28	25	653	3.1e-61	0.71	1.98733	0.003
F16	gi|401765424	serine endoprotease	47207/5.92	11	687	1.2e-64	0.34	3.5049	0.002
F17	gi|419957568	glucose-1-phosphatase/inositol phosphatase	46370/5.71	16	358	9.8e-32	0.41	2.26882	0
F18	gi|296104009	3-oxoacyl-ACP synthase	42788/5.28	13	649	7.8e-61	0.54	1.68767	0.001
F19	gi|392981001	elongation factor Tu	43372/5.3	17	771	4.9e-73	0.55	2.42281	0.006
F20	gi|392981001	elongation factor Tu	43372/5.3	14	814	2.5e-77	0.45	1.72758	0.002
F22	gi|392981001	elongation factor Tu	43372/5.3	6	368	9.8e-33	0.26	9.16885	0.001
F23	gi|295095209	2-amino-3-ketobutyrate coenzyme A ligase	43441/5.85	21	677	1.2e-63	0.52	6.35676	0.004
F24	gi|419956676	thiamine transporter substrate binding subunit	36441/7.63	12	800	6.2e-76	0.48	4.73583	0.008
F25	gi|401763553	phenylacetate-CoA oxygenase, NAD(P)H oxidoreductase component	39394/6.04	9	335	2e-29	0.23	7.00874	0
F26	gi|401763553	phenylacetate-CoA oxygenase, NAD(P)H oxidoreductase component	39394/6.04	3	134	2.5e-09	0.12	2.96075	0
F27	gi|401762373	UDP-3-O-[3-hydroxymyristoyl] glucosamine N-acyltransferase	36284/5.62	7	229	9.8e-19	0.2	3.20825	0.003
F28	gi|401763818	ABC transporter periplasmic-binding protein ydcS	42512/7	12	445	2e-41	0.36	1.91783	0.004
F29	gi|419958741	maltose ABC transporter periplasmic protein	43188/6.86	14	336	1.6e-29	0.42	12.3538	0.004
F31	gi|296100660	maltose ABC transporter periplasmic protein .	43197/6.86	4	213	3.1e-17	0.12	8.74594	0
F32	gi|401764520	glycerophosphodiester phosphodiesterase	40039/5.92	11	408	9.8e-37	0.37	2.31118	0.001
F33	gi|296104356	glycine betaine/proline transport system substrate-binding protein	36333/6.31	21	621	4.9e-58	0.63	10.1334	0.003
F34	gi|295095579	PTS system D-mannose-specific IIA component, Man family	32394/5.79	16	514	2.5e-47	0.4	1.60305	0.002
F35	gi|392979148	beta-lactamase-like protein	35367/6.3	3	148	9.8e-11	0.14	6.71845	0.002
F36	gi|401762362	methionine aminopeptidase	29722/5.35	17	460	6.2e-42	0.77	2.48169	0.002
F37	gi|401764073	ribose-phosphate pyrophosphokinase	34437/5.27	14	680	6.2e-64	0.5	2.44263	0.003
F38	gi|401764468	methyl-galactoside ABC transporter substrate-binding protein MglB	35604/5.88	5	221	4.9e-18	0.25	1.52053	0.006
F39	gi|365970352	phenylacetic acid degradation protein paaC	28187/5.1	5	186	1.6e-14	0.18	2.25675	0.003
F40	gi|401764144	cell division inhibitor MinD .\	29827/5.27	17	414	2.5e-37	0.44	1.69654	0.001
F41	gi|401765590	osmolarity response regulator	27393/6.04	16	426	1.6e-38	0.72	3.50301	0
F42	gi|401764036	bifunctional acetaldehyde-CoA/alcohol dehydrogenase	96629/6.35	11	260	6.2e-22	0.17	2.07752	0.001
F43	gi|392978157	succinate dehydrogenase iron-sulfur subunit	27322/6.32	16	446	1.6e-40	0.52	1.53544	0.002
F44	gi|296100660	maltose ABC transporter periplasmic protein	43197/6.86	7	301	4.9e-26	0.24	12.564	0
F46	gi|392979975	elongation factor P	40616/4.53	4	129	7.8e-09	0.21	1.7597	0.002
F47	gi|392977155	maltose ABC transporter periplasmic protein	43215/6.86	7	285	2e-24	0.22	8.45145	0.002
F49	gi|401762175	purine nucleoside phosphorylase	26204/5.42	20	405	2e-36	0.64	2.06733	0.001
F50	gi|419959035	orotate phosphoribosyltransferase	23729/5.64	9	316	1.6e-27	0.52	2.98049	0.004
F51	gi|296100660	maltose ABC transporter periplasmic protein	43197/6.86	8	310	6.2e-27	0.26	4.76976	0.001
F52	gi|401762166	hypothetical protein ECENHK_03300	21336/8.6	9	512	3.9e-47	0.42	4.6837	0.026
F53	gi|419958112	peroxidase	22286/5.03	16	577	1.2e-53	0.73	2.60304	0.008
F56	gi|401762166	hypothetical protein ECENHK_03300	21336/8.6	5	404	2.5e-36	0.26	7.51224	0.216
F57	gi|401762905	DNA starvation/stationary phase protection protein Dps	18721/5.72	16	363	3.1e-32	0.77	2.3655	0.015
F58	gi|392977651	RNA polymerase-binding transcription factor	17719/5.06	16	654	2.5e-61	0.63	2.19226	0.169
