# Supplementary material for: Multi-omics analysis on the pathogenicity of Enterobacter cloacae ENHKU01 isolated from sewage outfalls along the Ningbo coastline
Source: Proteome Sci. 2016 Oct 18;14:15. doi: 10.1186/s12953-016-0104-y (PMC5070189; doi:10.1186/s12953-016-0104-y)
Supplement: Additional file 4: — The correlation of expression between protiens and genes (XLS 40 kb) [file 12953_2016_104_MOESM4_ESM.xls]

## Sheet: Sheet1
The correlation of expression between proteins and genes
Protein (2D-DIGE)				Gene (RT-PCR)			The correlation of expression between proteins and genes	Note
Regulation of Protein				Regulation of Gene
Upregulated proteins of A in A:B	Spot No.	Flod change	Standard deviation	Gene	Flod change1	Standard deviation	Correlation	1: The condition of gene regulation in A:B, where the flod change > 1.5 indicated that the gene was regulated in A, on the contrary, was the upregulated gene in B
colicin I receptor	A04	2.70511	0.0102885	ECENHK_15070	1.46917	0.424931	Positive
type VI secretion system protein ImpC	A11	3.55808	0.0204188	ECENHK_13210	0.61664	0.156693	Negative
outer membrane channel protein	A15	3.27247	0.0525986	tolC ECENHK_18950	0.884234	0.67564	No significant correlation
ribose-phosphate pyrophosphokinase	A27	1.74588	0.0162875	prs ECL_01593	1.69643	0.0297362	Positive
cell division inhibitor MinD	A28	2.43307	0.00926315	ECENHK_13390	0.667806	0.249414	Positive
DNA starvation/stationary phase protection protein Dps	A31/A34	4.5026/1.7135	0.8124/0.1294	dps B498_1882	0.787308	0.18708	No significant correlation
Upregulated proteins of B in A:B	Spot No.	Flod change	Standard deviation	Gene	Flod change1	Standard deviation	Correlation
30S ribosomal protein S1	B05	3.09449	0.016	ECL_02743	0.319746	0.150621	Positive
oligopeptide ABC transporter substrate-binding protein OppA	B08/B09	7.9579/12.7481	0.0145/0.0356	ECENHK_12800	0.654062	0.144107	Positive
aldehyde dehydrogenase B	B14	3.21172	0.0215573	ECENHK_00910	0.702222	0.344107	No significant correlation
extracellular solute-binding protein	B15/B17	5.7452/10.3053	0.0316/0.0852	ECENHK_01095	0.417544	0.11696	Positive
F0F1 ATP synthase subunit beta	B20	2.51586	0.0642617	atpD ECL_05149	0.587435	0.413206	Positive
PTS system D-mannose-specific IIA component, Man family	B38	3.222	0.0236957	ECENHK_13460	0.440587	0.189104	Positive
beta-lactamase-like protein	B39	5.42613	0.0125452	ECENHK_11230	2.0209	0.181764	Negative
Upregulated proteins of C in C:D	Spot No.	Flod change	Standard deviation	Gene	Flod change2	Standard deviation	Correlation	2: The condition of gene regulation in C:D, where the flod change > 1.5 indicated that the gene was regulated in D, on the contrary, was the upregulated gene in C
GTP-binding protein	C09/C14	6.7735/7.3267	0.0078/0.0129	ECENHK_21970	8.05564	0.302513	Negative
colicin I receptor	C13	6.67298	0.00228121	ECENHK_15070	1.31951	0.189565	No significant correlation
outer membrane channel protein	C35	3.56554	0.0379242	tolC ECENHK_18950	8.22491	0.442922	Negative
DNA starvation/stationary phase protection protein Dps	C64	3.49426	0.0531196	dps B498_1882	5.27803	0.74912	Negative
Upregulated proteins of D in C:D	Spot No.	Flod change	Standard deviation	Gene	Flod change2	Standard deviation	Correlation
2',3'-cyclic-nucleotide 2'-phosphodiesterase/3'-nucleotidase	D06	16.6537	0.0409872	cpdB ECENHK_02255	11.8146	0.333601	Positive
30S ribosomal protein S1	D07	5.08895	0.164894	ECL_02743	4.1916	0.116718	Positive
oligopeptide ABC transporter substrate-binding protein OppA	D08/D09	9.3925/22.1794	0.0699/0.3151	ECENHK_12800	11.7533	0.333419	Positive
flagellar hook-associated protein FlgK	D14	6.71707	0.0338874	flgK ECENHK_08480	1.19334	0.317316	No significant correlation
extracellular solute-binding protein	D15/16	17.2783/54.3045	0.3803/2.0775	ECENHK_01095	4.74037	0.445189	Positive
F0F1 ATP synthase subunit beta	D21	2.47198	0.206478	atpD ECL_05149	7.70076	0.461434	Positive
fructose-bisphosphate aldolase	D26	1.51935	0.191811	ECENHK_18385	6.9163	0.688762	Positive
2-amino-3-ketobutyrate coenzyme A ligase	D27	18.8748	0.173968	ECENHK_00780	9.01608	0.195474	Positive
maltose ABC transporter periplasmic protein	D30/69	59.1920/29.7893	2.3144/0.3364	cyaY ECENHK_21335	0.677128	0.0865611	Negative
phenylacetate-CoA oxygenase, NAD(P)H oxidoreductase component	D31	20.0225	0.379651	ECENHK_10325	11.5314	0.73886	Positive
ABC transporter periplasmic-binding protein ydcS	D39	13.2289	0.123351	ECENHK_11700	7.56846	0.196741	Positive
glycerophosphodiester phosphodiesterase	D42	9.52797	0.12583	glpQ ECENHK_15310	23.466	0.53739	Positive
glycine betaine/proline transport system substrate-binding protein	D46	61.6741	0.67303	proX ECENHK_17345	22.706	0.718014	Positive
PTS system D-mannose-specific IIA component, Man family	D47	5.7162	0.161424	ECENHK_13460	12.1257	0.412633	Positive
beta-lactamase-like protein	D48	44.108	0.460014	ECENHK_11230	1.33793	0.00992537	No significant correlation
acetyl-CoA carboxylase carboxyltransferase subunit alpha	D51	11.6251	0.0472387	accA ECL_00988	18.411	0.530346	Positive
methionine aminopeptidase	D53	1.72612	0.148878	ECENHK_04290	13.737	0.0666817	Positive
23S rRNA 2'-O-methyltransferase	D67	3.30134	0.0506224	rlmB ECENHK_02110	22.4322	0.154083	Positive
RNA polymerase-binding transcription factor	D89	12.3616	0.339204	prs ECL_01593	2.06694	0.588856	Positive
Upregulated proteins of E in E:F	Spot No.	Flod change	Standard deviation	Gene	Flod change3	Standard deviation	Correlation	3: The condition of gene regulation in E:F, where the flod change > 1.5 indicated that the gene was regulated in F, on the contrary, was the upregulated gene in E
GTP-binding protein	E11	8.556	0.00531579	ECENHK_21970	0.658612	0.11721	Positive
Upregulated proteins of F in E:F	Spot No.	Flod change	Standard deviation	Gene	Flod change3	Standard deviation	Correlation
2',3'-cyclic-nucleotide 2'-phosphodiesterase/3'-nucleotidase	F06	4.43196	0.00150791	cpdB ECENHK_02255	3.30008	0.440237	Positive
2-amino-3-ketobutyrate coenzyme A ligase	F23	6.35676	0.00418582	ECENHK_00780	4.61075	0.22353	Positive
ABC transporter periplasmic-binding protein ydcS	F28	1.91783	0.00404958	ECENHK_11700	6.25496	0.579206	Positive
beta-lactamase-like protein	F35	6.71845	0.00217387	ECENHK_11230	2.70382	0.298345	Positive
cell division inhibitor MinD	F40	1.69654	0.00131344	ECENHK_13390	2.94343	0.367408	Positive
extracellular solute-binding protein	F11/F12	2.8786/4.5426	0.0005/0.0025	ECENHK_01095	1.97931	0.234727	Positive
flagellar hook-associated protein FlgK	F10	5.14076	0.000803669	flgK ECENHK_08480	1.16675	0.188275	No significant correlation
glycerophosphodiester phosphodiesterase	F32	2.31118	0.00126882	glpQ ECENHK_15310	11.3333	0.775458	Positive
glycine betaine/proline transport system substrate-binding protein	F33	10.1334	0.00308987	proX ECENHK_17345	5.8462	0.733447	Positive
glycyl-tRNA ligase subunit beta	F05	3.54642	0.000243042	glyS ECENHK_01010	6.36429	0.367558	Positive
maltose ABC transporter periplasmic protein	F47	8.45145	0.00291363	cyaY ECENHK_21335	7.37427	0.354708	Positive
methionine aminopeptidase	F36	2.48169	0.00254849	ECENHK_04290	7.95852	1.27267	Positive
oligopeptide ABC transporter substrate-binding protein OppA	F07	1.58811	0.0284277	ECENHK_12800	7.68742	0.458655	Positive
phenylacetate-CoA oxygenase, NAD(P)H oxidoreductase component	F25/F26	7.0087/2.9608	0.001/0.0010	ECENHK_10325	5.18736	0.381913	Positive
PTS system D-mannose-specific IIA component, Man family	F34	1.60305	0.00271259	ECENHK_13460	5.34244	0.400086	Positive
RNA polymerase-binding transcription factor	F58	2.19226	0.169812	prs ECL_01593	1.91521	0.331754	Positive
type VI secretion system protein ImpC	F09	2.11771	0.00230345	ECENHK_13210	5.48313	0.453983	Positive
